# Supplementary material for: Patient with PSEN1 Glu318Gly and Other Possible Disease Risk Mutations, Diagnosed with Early Onset Alzheimer’s Disease
Source: Int J Mol Sci. 2023 Oct 23;24(20):15461. doi: 10.3390/ijms242015461 (PMC10607718; doi:10.3390/ijms242015461)
Supplement: Supplementary file 1 [file ijms-24-15461-s001.zip]

Archive with 1 entries (1 files):
- ijms-2642793-supplementary.pdf
